# Supplementary material for: Gdnf Acts as a Germ Cell-Derived Growth Factor and Regulates the Zebrafish Germ Stem Cell Niche in Autocrine- and Paracrine-Dependent Manners
Source: Cells. 2022 Apr 11;11(8):1295. doi: 10.3390/cells11081295 (PMC9030868; doi:10.3390/cells11081295)
Supplement: Supplementary file 1 [file cells-11-01295-s001.zip]

Archive with 2 entries (2 files):
- cells-1548641-supplementary (3).pdf
- Video S1.mpg
